# Supplementary material for: Characterising the metabolic functionality of the preterm neonatal gut microbiome prior to the onset of necrotising enterocolitis: a pilot study
Source: BMC Microbiol. 2024 Dec 23;24:533. doi: 10.1186/s12866-024-03701-x (PMC11665080; doi:10.1186/s12866-024-03701-x)
Supplement: Supplementary file 1 — Supplementary Material 1. [file 12866_2024_3701_MOESM1_ESM.xlsx]

## Sheet: Biolog_mean_AUC_data
Sample	Disease	α-Cyclodextrin	2'-Deoxy Adenosine	3-Methyl-DGlucose	Acetic Acid	Adonitol	Alaninamide	Amygdalin	Arbutin	D-Arabitol	D-Cellobiose	D-Fructose	D-Galactose	D-Galacturonic Acid	D-Gluconic Acid	D-Glucosaminic Acid	D-Glucose6-Phosphate	D-Lactic Acid Methyl Ester	D-Malic Acid	D-Mannitol	D-Mannose	D-Melezitose	D-Melibiose	D-Raffinose	D-Saccharic Acid	D-Sorbitol	D-Trehalose	D,L-Lactic Acid	D,L-α-Glycerol Phosphate	Dextrin	Dulcitol	Formic Acid	Fumaric Acid	Gentiobiose	Glycerol	Glycyl-L-Aspartic Acid	Glycyl-L-Glutamine	Glycyl-L-Methionine	Glyoxylic Acid	i-Erythritol	Inosine	Itaconic Acid	L-Alanine	L-Alanyl-LGlutamine	L-Alanyl-LHistidine	L-Alanyl-LThreonine	L-Asparagine	L-Fucose	L-Glutamic Acid
NEW1345	Control	1.68033	0.29161	1.68137	0.855807	0.892592	0.370687	1.5459	1.478	1.96872	1.64053	1.5909	1.0747	1.35295	2.58433	0	4.03631	0.661139	0.578362	0.932056	2.20069	2.90421	0.425094	0.765244	2.10066	1.48322	2.87749	0.497461	2.0417	1.62712	0.521681	1.20962	0.142887	0.6055	0.258583	0.349109	0.161222	0.130131	0.959904	0.625305	0.0217994	0	0	0	0.283209	0.493456	0.523988	0.158548	1.017
NEW1749	Control	3.88631	0.859544	0.996528	1.53593	1.17264	0.162323	1.31061	1.67195	2.11209	1.37086	1.67557	0.751141	0.673993	2.19667	0.277107	1.42036	0	0	1.40555	1.06967	2.02614	2.00777	2.67898	0.889257	1.25855	1.38318	0.18921	0.458433	1.34084	1.02032	2.35246	0.347669	2.25695	0.460936	0.0141803	0.347918	0.695251	0.0287022	1.29397	0.724933	0	0	0	0.0748901	0	0.501157	0.0715289	0.262715
NEW1961	Control	1.30615	0.24576	1.35589	0.527494	0.693358	0	0.482323	1.25919	0.995305	1.88216	1.6735	2.09883	1.91991	2.82099	0.25761	2.80609	0.529974	0.296893	1.75898	2.37066	0.891963	1.81462	1.80118	1.5671	1.71986	2.88134	0.85183	1.07311	2.61132	0.387789	0.856585	0	0.687254	0.529122	0.491521	0.0622193	0.0918891	0.340275	0.189089	0.424408	0.143385	0.0421279	0.0111536	0.0365354	0.628605	0.131822	1.00695	0.398541
NEW2088	Control	2.26091	0.963357	0.542771	0.726615	0.447182	1.02897	0.590305	0.0512426	1.40287	0.29882	1.0057	1.46447	2.8304	3.66054	0	3.81926	0.816885	0.137659	2.84648	2.22539	1.50045	2.35228	1.86343	1.31746	2.56475	2.35819	0.685048	0.400799	3.47534	0.568118	1.50087	0.494554	0.508944	0.380528	0.394657	0.00925981	0	0	0	1.03471	0.950777	0	0.342903	0.263212	0.908845	0.218688	0.631015	0.149146
S965	Control	0.146469	0.770658	0.818421	2.49898	0.891856	1.14612	0.796656	1.05512	2.18891	0.640991	1.06909	0.719887	1.72445	1.38426	0.302933	1.49745	0.833632	0.795841	1.72917	1.47032	0.483586	0.401476	1.51375	0.639608	1.76969	2.22494	0.271991	1.23984	1.36362	0.337694	1.11691	0.813166	0.317955	1.97124	0.214962	0.0335775	0.0567891	2.20021	1.04349	0.82314	0	0.707028	2.6946	1.55836	0.719767	0.179944	1.88408	0.404338
S972	Control	2.34726	0.82482	1.01322	0.132609	0.562462	0.603416	1.65069	1.12885	0.890784	1.38464	2.65657	1.26524	1.89069	0.376799	0.57077	1.21865	0.152995	1.22618	1.04818	1.72277	2.16282	1.02204	0.554768	0.825079	1.16579	2.44678	1.43652	0.949181	1.75525	1.16101	0.264772	0.312555	0.833959	2.00676	0.692361	0.845658	0.58771	1.82401	0.451608	0.474956	0.14463	0.173816	1.41272	0.64532	0.649493	0.380801	1.85181	0.642739
S856	Control	0.209421	0	0.473531	0	0.867988	0.509943	0	0.525773	0.722177	0.59114	3.13538	1.01531	2.74433	0.768405	0.857075	2.86826	0.160262	0.54768	0.716146	4.05693	1.74187	2.12056	1.34226	0	0.103959	1.62031	1.24822	0.5918	0.349496	0.505907	0.121776	0.368408	0	2.81333	0.880575	1.36981	0.0693094	0.25631	1.2901	0.313829	0.744568	0.218551	0.554205	0.128317	0.375998	0.0595846	2.86989	0.0951974
S970	Control	0	0.258842	0.796264	0.948281	1.01927	0.6056	0.211374	0.463266	1.2867	1.73132	2.41536	1.89867	2.11162	1.80429	0.63698	1.20595	0.627829	0.849969	1.30968	2.26126	1.6352	1.76027	2.17837	0.910152	2.51822	1.46856	0.240876	0.895831	1.63928	0.705636	1.5616	0.346571	0.59172	1.3606	0.501343	0.314272	0	0.206464	0.685368	0.230084	0	0.164691	0.368132	1.41222	0.838461	0.128592	2.68289	0.972459
NEW1204	NEC	4.06137	0.252236	0.959517	0.09873	0.547662	0.0930428	1.39122	1.7673	0.842077	2.25768	2.36674	0.950858	0.706216	0.536483	0.391933	2.41973	0.131542	0.244743	1.66723	2.62345	1.92568	2.59814	1.96361	0.491456	0.55646	2.54596	0.38877	0.637174	2.76877	0.07413	0.455199	0.263824	1.94708	0.771501	0.227313	0.0902033	0.13529	1.05331	0.0916034	1.31936	0.125453	0.287273	0.332193	0.219222	0.254368	0.274459	0.987065	0.161846
NEW1420	NEC	1.34558	0.343307	0.886568	0.187164	0.408357	0.028703	1.06037	0.615767	0.434864	1.15404	3.08082	1.39777	2.42136	2.9569	0.266121	3.45245	0.449662	0.181766	2.5313	3.50129	1.09291	3.21269	2.20968	0.491434	1.52748	3.42335	0.224406	0.29013	3.02434	0.57384	0.285513	0.276473	0.885738	0.18086	0.405323	0.662677	0.322183	0.23877	0.178159	1.18481	0.0328067	0	0.0114799	0.0615331	0.112643	0.321139	1.64788	0.317449
NEW1628	NEC	2.47395	2.03923	1.01618	1.10904	1.16857	0.582442	1.40578	0.979261	1.82928	0.51144	0.679111	0.856998	2.21626	1.24843	0.756556	1.34579	0.76756	0.786344	0.990223	1.11087	1.06781	0.252665	0.507222	1.61372	0.999345	0.514798	0.902516	1.52529	1.34368	0.991734	1.54367	1.29199	0.370329	0.1782	0.672211	0.624851	1.03564	0.920458	0.468759	0.832527	2.10187	0.459172	1.22521	1.60314	0.645387	1.20817	1.83764	1.58589
NEW2033	NEC	2.2811	1.64052	1.83727	0.916338	1.52434	0.502418	1.79706	1.55596	3.43828	0.491925	0.920359	0.346877	1.46548	2.02545	1.1971	2.55939	1.38947	0.633108	0.474157	0.38238	0.510712	1.52009	0.956037	1.37515	1.41819	0.360568	0.388453	0.346712	1.40156	0.594851	0.381923	0.773984	0.94579	0.323218	0.996825	0.697746	1.79353	0.569861	0.387606	1.04277	0.765856	0.793993	0.190869	0.141124	0.449943	0.615464	1.44521	0.623298
S963	NEC	1.23392	0.52094	0.849838	1.45649	1.09475	0.371864	0.766019	1.20743	1.57911	0.669618	1.63079	1.37001	1.33268	0.763747	1.65136	1.62377	0.910739	1.18003	1.53558	1.48566	0.472159	1.27941	0.74982	0.667909	0.542855	0.797425	0.918518	1.38566	0.27242	1.0984	1.56668	0.950462	0.915362	0.647121	0.792671	0.429836	0.234867	0.245208	1.06604	0.123186	0.0858249	0.521745	1.1792	1.37995	0.632828	0.319903	1.29566	0.982615
S1004	NEC	0.336989	0.782352	0.544931	1.39562	0.487177	0.478039	0.727179	0.622215	0.968792	0.989547	2.13286	1.72285	3.01956	1.25795	0.550925	2.2484	0.51384	1.46058	0.512907	1.81696	1.26876	1.40596	1.6688	1.03783	0.958638	2.29655	0.503404	0.585199	1.35393	1.35951	1.73232	0.671691	1.14992	0.532008	0.432429	0.432889	0.384334	0.707847	1.29747	0.446094	0.31832	0.431197	0.827315	0.416114	0.661594	0.429101	4.34329	1.21526
S954	NEC	2.73386	0.158026	0.179371	0.27235	0.489232	0.338682	0.00644967	0.634517	0.759679	0.839925	2.84516	2.29809	3.06421	2.54655	1.53672	3.45097	0.230699	0.25991	2.02526	2.66562	0.845119	2.10189	0.566034	2.56612	2.2647	2.81334	1.17056	0.819176	0.987311	0.351917	1.21674	0.49463	0.227993	0.259446	0	0.0584195	0.539302	0	0.0256043	1.51082	0	0.305175	0.234683	0	0.0123461	0.227634	1.01933	0.334324
S1006	NEC	0	0.75671	0.246565	0.241686	0.859644	0.440184	0.337683	2.23287	1.82501	1.99625	2.70518	1.83399	1.94365	2.82055	0.295738	2.41216	0.381796	0.362074	1.79938	2.89709	1.71134	2.04634	2.33416	1.50044	1.99958	2.67413	0.244974	0.534199	1.5246	1.34424	0.559303	0.42975	2.32765	1.73446	0.392464	0.291235	0.101605	0.475316	0.407598	0.343258	0.0450101	0	0.14641	0.131059	0.0460512	0.192794	1.54688	0.243604
[truncated: 47 more columns]
